# Supplementary material for: The Clinical Diagnosis-Based Nationwide Epidemiology of Metabolic Dysfunction-Associated Liver Disease in Korea
Source: J Clin Med. 2023 Dec 12;12(24):7634. doi: 10.3390/jcm12247634 (PMC10744038; doi:10.3390/jcm12247634)
Supplement: Supplementary file 1 [file jcm-12-07634-s001.zip]

Archive with 1 entries (1 files):
- jcm-2737171-supplementary.pdf
